# Supplementary material for: Comorbidities at Diagnosis, Survival, and Cause of Death in Patients with Chronic Lymphocytic Leukemia: A Population-Based Study
Source: Int J Environ Res Public Health. 2021 Jan 15;18(2):701. doi: 10.3390/ijerph18020701 (PMC7830671; doi:10.3390/ijerph18020701)
Supplement: Supplementary file 1 [file ijerph-18-00701-s001.zip]

Archive with 3 entries (2 files):
- suppl/
- suppl/Supplementary Table 1.pdf
- suppl/Supplementary Table 2.pdf
